# Supplementary material for: Estimation of the incidence of severe fever with thrombocytopenia syndrome in high endemic areas in China: an inpatient-based retrospective study
Source: BMC Infect Dis. 2018 Feb 5;18:66. doi: 10.1186/s12879-018-2970-7 (PMC5800001; doi:10.1186/s12879-018-2970-7)
Supplement: Additional file 1: — SFTSV antibody detection results of 246 patients. The detailed IgM and IgG antibody OD value of sera collected from 246 patients were showed in this Additional file 1. (XLSX 26 kb) [file 12879_2018_2970_MOESM1_ESM.xlsx]

## Sheet: Sheet1
SFTSV antibody detection results of 246 patients
Case no.	Province	occupation	Residential type	Days after onset(AP)	IgM OD(AP)	IgG OD(AP)	IgM(AP)	IgG(AP)	Days after onset(CP)	IgM OD(CP)	IgG OD(CP)	IgM(CP)	IgG(CP)
1	Place1	Farmer	plains	5	0.056043	0.078039	<10	<100	282	0.12052	0.066088	<10	<100
2	Place1	Farmer	plains						326	0.327673	1.29886	>10	1600
3	Place1	Others	Others	5	0.056263	0.081903	<10	<100	551	0.061265	0.065201	<10	<100
4	Place1	Farmer	Others						488	0.478023	0.539625	>10	400
5	Place1	Others	Others						445	0.054843	0.054882	<10	<100
6	Place1	Retirees	Others						553	0.061986	0.063386	<10	<100
7	Place1	Others	Others						506	0.051254	0.053508	<10	<100
8	Place1	Farmer	Others						500	0.054765	0.0557	<10	<100
9	Place1	Farmer	hilly or mountainous	3	0.059089	0.292951	<10	100	290	0.05578	0.163621	<10	100
10	Place1	Farmer	hilly or mountainous	4	0.054873	0.095684	<10	<100	373	0.110638	0.998592	<10	100
11	Place1	Farmer	hilly or mountainous	5	0.066935	0.124439	<10	<100	313	0.080424	0.068536	<10	<100
12	Place1	Farmer	hilly or mountainous	13	1.87841	0.08467	>10	<100	407	0.189886	0.85243	>10	1600
13	Place1	Farmer	hilly or mountainous	17	0.413031	0.121403	>10	<100	410	0.207577	0.809687	>10	400
14	Place1	Farmer	hilly or mountainous	15	1.8408	0.152351	>10	<100	482	0.274102	0.729268	>10	400
15	Place1	Farmer	hilly or mountainous	35	0.644061	0.297436	>10	100	320	0.149489	1.32088	<10	1600
16	Place1	Farmer	hilly or mountainous	12	0.686294	0.188865	>10	100	478	0.094521	1.08187	<10	400
17	Place1	Farmer	hilly or mountainous	9	1.47671	0.084843	>10	<100	470	0.10325	0.858581	<10	400
18	Place1	Farmer	hilly or mountainous	9	0.593677	0.08192	>10	<100	423	0.076129	1.20798	<10	400
19	Place1	Farmer	hilly or mountainous	1	0.298979	0.078789	>10	<100	386	0.087239	0.709464	<10	400
20	Place1	Farmer	hilly or mountainous	12	0.925015	0.069171	>10	<100	473	0.071858	0.522501	<10	100
21	Place1	Farmer	hilly or mountainous						419	0.233844	0.966063	>10	1600
22	Place1	Others	hilly or mountainous						339	0.211737	0.849532	>10	400
23	Place1	Farmer	hilly or mountainous						429	0.230454	1.32147	>10	100
24	Place1	Farmer	hilly or mountainous						569	0.231247	0.112208	>10	<100
25	Place1	Others	hilly or mountainous						361	0.148319	1.64375	<10	1600
26	Place1	Farmer	hilly or mountainous						329	0.079746	1.44105	<10	1600
27	Place1	Farmer	hilly or mountainous						328	0.077165	0.886476	<10	1600
28	Place1	Farmer	hilly or mountainous						357	0.067418	0.627199	<10	400
29	Place1	Farmer	hilly or mountainous						345	0.146492	1.25415	<10	400
30	Place1	Farmer	hilly or mountainous						489	0.057964	0.633455	<10	400
31	Place1	Farmer	hilly or mountainous						439	0.078504	0.7591	<10	400
32	Place1	Farmer	hilly or mountainous						566	0.080454	0.299655	<10	100
33	Place1	Farmer	hilly or mountainous						563	0.067883	0.21648	<10	100
34	Place1	Farmer	hilly or mountainous						387	0.06811	0.172091	<10	100
35	Place1	Others	hilly or mountainous						363	0.060178	0.320733	<10	100
36	Place1	Farmer	hilly or mountainous						303	0.061718	0.471083	<10	100
37	Place1	Farmer	hilly or mountainous						246	0.066517	0.478214	<10	100
38	Place1	Farmer	hilly or mountainous						248	0.061701	0.062896	<10	<100
39	Place1	Farmer	hilly or mountainous						251	0.060611	0.062828	<10	<100
40	Place1	Farmer	hilly or mountainous						710	0.060618	0.064752	<10	<100
41	Place1	Farmer	hilly or mountainous						701	0.096217	0.083486	<10	<100
42	Place1	Farmer	hilly or mountainous						620	0.083634	0.051972	<10	<100
43	Place1	Retirees	hilly or mountainous						603	0.053136	0.052648	<10	<100
44	Place1	Farmer	hilly or mountainous						596	0.053568	0.055789	<10	<100
45	Place1	Retirees	hilly or mountainous						594	0.069326	0.103236	<10	<100
46	Place1	Farmer	hilly or mountainous						594	0.061791	0.059124	<10	<100
47	Place1	Farmer	hilly or mountainous						579	0.064146	0.058178	<10	<100
48	Place1	Farmer	hilly or mountainous						576	0.06919	0.057135	<10	<100
49	Place1	Farmer	hilly or mountainous						575	0.057439	0.053696	<10	<100
50	Place1	Others	hilly or mountainous						560	0.064926	0.062761	<10	<100
51	Place1	Farmer	hilly or mountainous						555	0.12713	0.054839	<10	<100
52	Place1	Farmer	hilly or mountainous						550	0.060722	0.06127	<10	<100
53	Place1	Farmer	hilly or mountainous						545	0.072045	0.052632	<10	<100
54	Place1	Farmer	hilly or mountainous						545	0.060526	0.062641	<10	<100
55	Place1	Others	hilly or mountainous						537	0.053178	0.063667	<10	<100
56	Place1	Others	hilly or mountainous						536	0.08737	0.056549	<10	<100
57	Place1	Farmer	hilly or mountainous						535	0.0624	0.090427	<10	<100
58	Place1	Farmer	hilly or mountainous						533	0.064003	0.062365	<10	<100
59	Place1	Farmer	hilly or mountainous						533	0.053474	0.055875	<10	<100
60	Place1	Farmer	hilly or mountainous						524	0.082722	0.055817	<10	<100
61	Place1	Farmer	hilly or mountainous						522	0.057061	0.078996	<10	<100
62	Place1	Others	hilly or mountainous						520	0.063778	0.06294	<10	<100
63	Place1	Others	hilly or mountainous						518	0.056853	0.078023	<10	<100
64	Place1	Others	hilly or mountainous						518	0.060606	0.0786	<10	<100
65	Place1	Farmer	hilly or mountainous						515	0.092323	0.064374	<10	<100
66	Place1	Farmer	hilly or mountainous						510	0.054515	0.059114	<10	<100
67	Place1	Others	hilly or mountainous						507	0.061324	0.057905	<10	<100
68	Place1	Farmer	hilly or mountainous						505	0.085379	0.055169	<10	<100
69	Place1	Others	hilly or mountainous						502	0.052037	0.071179	<10	<100
70	Place1	Others	hilly or mountainous						500	0.06327	0.052169	<10	<100
71	Place1	Farmer	hilly or mountainous						490	0.094551	0.060509	<10	<100
72	Place1	Others	hilly or mountainous						484	0.08749	0.064546	<10	<100
73	Place1	Farmer	hilly or mountainous						483	0.052286	0.057341	<10	<100
74	Place1	Farmer	hilly or mountainous						483	0.053893	0.055649	<10	<100
75	Place1	Farmer	hilly or mountainous						478	0.061677	0.062256	<10	<100
76	Place1	Farmer	hilly or mountainous						472	0.054077	0.060432	<10	<100
77	Place1	Farmer	hilly or mountainous						459	0.059944	0.119938	<10	<100
78	Place1	Household workers and unemployed	hilly or mountainous						435	0.054131	0.071241	<10	<100
79	Place1	Retirees	hilly or mountainous						433	0.05806	0.117613	<10	<100
80	Place1	Farmer	hilly or mountainous						415	0.077781	0.057728	<10	<100
81	Place1	Farmer	hilly or mountainous						415	0.060644	0.097661	<10	<100
82	Place1	Others	hilly or mountainous						414	0.070085	0.09684	<10	<100
83	Place1	Household workers and unemployed	hilly or mountainous						414	0.061645	0.073879	<10	<100
84	Place1	Farmer	hilly or mountainous						413	0.060229	0.0602	<10	<100
85	Place1	Farmer	hilly or mountainous						402	0.058632	0.063152	<10	<100
86	Place1	Household workers and unemployed	hilly or mountainous						400	0.060875	0.053566	<10	<100
87	Place1	Household workers and unemployed	hilly or mountainous						399	0.052015	0.071633	<10	<100
88	Place1	Others	hilly or mountainous						394	0.06931	0.056322	<10	<100
89	Place1	Farmer	hilly or mountainous						390	0.052174	0.098241	<10	<100
90	Place1	Farmer	hilly or mountainous						378	0.076013	0.064957	<10	<100
91	Place1	Farmer	hilly or mountainous						350	0.082486	0.058679	<10	<100
92	Place1	Farmer	hilly or mountainous						334	0.076959	0.066194	<10	<100
93	Place1	Farmer	hilly or mountainous						333	0.080033	0.055121	<10	<100
94	Place1	Farmer	hilly or mountainous						333	0.059953	0.087481	<10	<100
95	Place1	Farmer	hilly or mountainous						330	0.058778	0.106656	<10	<100
96	Place1	Retirees	hilly or mountainous						327	0.052885	0.09118	<10	<100
97	Place1	Farmer	hilly or mountainous						326	0.063356	0.054147	<10	<100
98	Place1	Farmer	hilly or mountainous						320	0.057694	0.049876	<10	<100
99	Place1	Farmer	hilly or mountainous						315	0.068044	0.079216	<10	<100
100	Place1	Farmer	hilly or mountainous						314	0.062339	0.060148	<10	<100
101	Place1	Farmer	hilly or mountainous						303	0.057253	0.059825	<10	<100
102	Place1	Farmer	hilly or mountainous						298	0.058718	0.054793	<10	<100
103	Place1	Others	hilly or mountainous						296	0.070756	0.057938	<10	<100
104	Place1	Farmer	hilly or mountainous						288	0.065594	0.061211	<10	<100
105	Place1	Farmer	hilly or mountainous						281	0.098376	0.054534	<10	<100
106	Place1	Household workers and unemployed	hilly or mountainous						270	0.057997	0.065947	<10	<100
107	Place1	Farmer	hilly or mountainous						257	0.088519	0.053813	<10	<100
108	Place1	Farmer	hilly or mountainous						253	0.060097	0.057569	<10	<100
109	Place1	Farmer	hilly or mountainous						220	0.062305	0.061934	<10	<100
110	Place1	Farmer	hilly or mountainous						199	0.058715	0.058137	<10	<100
111	Place1	Farmer	hilly or mountainous							0.058334	0.067662	<10	<100
112	Place1	Others	hilly or mountainous						583	0.057557	0.051878	<10	<100
113	Place1	Others	hilly or mountainous						494	0.055042	0.057606	<10	<100
114	Place1	Farmer	hilly or mountainous						446	0.061945	0.076685	<10	<100
115	Place1	Farmer	hilly or mountainous						427	0.080724	0.110115	<10	<100
116	Place1	Retirees							619	0.063424	0.125384	<10	<100
117	Place1	Others							342	0.070892	0.057682	<10	<100
118	Place2	Farmer	plains						376	0.059005	0.175696	<10	100
119	Place2	Farmer	plains						953	0.05957	0.058575	<10	<100
120	Place2	Retirees	plains						586	0.062057	0.062425	<10	<100
121	Place2	Farmer	plains						580	0.059702	0.064909	<10	<100
122	Place2	Farmer	plains						562	0.070551	0.058023	<10	<100
123	Place2	Farmer	plains						526	0.062784	0.069287	<10	<100
124	Place2	Farmer	plains						482	0.054476	0.056965	<10	<100
125	Place2	Farmer	plains						435	0.054313	0.069826	<10	<100
126	Place2	Household workers and unemployed	plains						430	0.05649	0.062586	<10	<100
127	Place2	Others	plains						406	0.083134	0.100047	<10	<100
128	Place2	Farmer	plains						401	0.059122	0.056541	<10	<100
129	Place2	Retirees	plains						385	0.060217	0.066625	<10	<100
130	Place2	Household workers and unemployed	plains						347	0.053128	0.071962	<10	<100
131	Place2	Farmer	plains						346	0.05565	0.048676	<10	<100
132	Place2	Farmer	plains						345	0.068174	0.05763	<10	<100
133	Place2	Others	plains						332	0.083518	0.0534	<10	<100
134	Place2	Retirees	plains						325	0.054351	0.047593	<10	<100
135	Place2	Farmer	plains						324	0.083474	0.048239	<10	<100
136	Place2	Farmer	plains						304	0.062887	0.083842	<10	<100
137	Place2	Farmer	plains						298	0.05449	0.054815	<10	<100
138	Place2	Others	plains						288	0.069031	0.102283	<10	<100
139	Place2	Farmer	plains						282	0.053574	0.054438	<10	<100
140	Place2	Farmer	plains						262	0.064158	0.069114	<10	<100
141	Place2	Farmer	plains						257	0.057083	0.116735	<10	<100
142	Place2	Others	plains						237	0.074473	0.055398	<10	<100
143	Place2	Household workers and unemployed	plains						236	0.057817	0.060433	<10	<100
144	Place2	Farmer	plains						233	0.056799	0.049685	<10	<100
145	Place2	Farmer	plains						229	0.057959	0.054715	<10	<100
146	Place2	Farmer	plains						212	0.058575	0.071747	<10	<100
147	Place2	Household workers and unemployed	plains						209	0.05271	0.053887	<10	<100
148	Place2	Farmer	plains						197	0.057903	0.052968	<10	<100
149	Place2	Farmer	plains						195	0.058758	0.054491	<10	<100
150	Place2	Others	plains						190	0.082325	0.042908	<10	<100
151	Place2	Farmer	plains						179	0.131514	0.080468	<10	<100
152	Place2	Household workers and unemployed	plains						177	0.061225	0.079597	<10	<100
153	Place2	Farmer	plains						176	0.074765	0.05523	<10	<100
154	Place2	Farmer	plains						176	0.053615	0.123822	<10	<100
155	Place2	Farmer	plains						174	0.072745	0.059661	<10	<100
156	Place2	Farmer	plains						172	0.047737	0.053373	<10	<100
157	Place2	Farmer	plains						166	0.133788	0.050334	<10	<100
158	Place2	Farmer	plains						152	0.053662	0.080236	<10	<100
159	Place2	Farmer	plains						125	0.062614	0.098525	<10	<100
160	Place2	Household workers and unemployed	plains						121	0.063424	0.125384	<10	<100
161	Place2	Farmer	plains						115	0.059207	0.12942	<10	<100
162	Place2	Household workers and unemployed	plains						108	0.058924	0.053876	<10	<100
163	Place2	Farmer	plains						105	0.059571	0.083	<10	<100
164	Place2	Farmer	plains						103	0.05991	0.063463	<10	<100
165	Place2	Farmer	plains						101	0.056592	0.057456	<10	<100
166	Place2	Farmer	plains						93	0.050611	0.04671	<10	<100
167	Place2	Farmer	plains						78	0.096683	0.054432	<10	<100
168	Place2	Farmer	plains						63	0.065476	0.057438	<10	<100
169	Place2	Farmer	plains						52	0.062576	0.057869	<10	<100
170	Place2	Farmer	plains						49	0.065564	0.088741	<10	<100
171	Place2	Farmer	plains						41	0.050968	0.057442	<10	<100
172	Place2	Farmer	plains							0.06171	0.056019	<10	<100
173	Place2	Farmer	plains							0.063701	0.059635	<10	<100
174	Place2	Farmer	plains							0.054734	0.062777	<10	<100
175	Place2	Farmer	plains							0.055274	0.062299	<10	<100
176	Place2	Retirees	plains							0.049974	0.071864	<10	<100
177	Place2	Farmer	plains						268	0.05839	0.061606	<10	<100
178	Place2	Retirees	Others						555	0.37679	0.105042	>10	<100
179	Place2	Household workers and unemployed	Others						482	0.079103	1.36884	<10	100
180	Place2	Retirees	Others						567	0.055221	0.053685	<10	<100
181	Place2	Farmer	Others						331	0.0551	0.125435	<10	<100
182	Place2	Retirees	Others						268	0.082066	0.111372	<10	<100
183	Place2	Household workers and unemployed	Others						266	0.04384	0.052084	<10	<100
184	Place2	Farmer	hilly or mountainous						107	0.260953	1.49859	>10	400
185	Place2	Farmer	hilly or mountainous						106	0.64642	1.43951	>10	400
186	Place2	Farmer	hilly or mountainous						90	0.348159	0.395383	>10	100
187	Place2	Farmer	hilly or mountainous						332	0.114602	1.65518	<10	1600
188	Place2	Farmer	hilly or mountainous						400	0.059257	1.79019	<10	400
189	Place2	Farmer	hilly or mountainous						319	0.071849	1.04151	<10	400
190	Place2	Farmer	hilly or mountainous						301	0.054215	0.631909	<10	400
191	Place2	Others	hilly or mountainous						290	0.056977	1.36316	<10	400
192	Place2	Farmer	hilly or mountainous						113	0.150252	1.42764	<10	400
193	Place2	Farmer	hilly or mountainous						397	0.060506	0.162184	<10	100
194	Place2	Farmer	hilly or mountainous						339	0.052747	0.217091	<10	100
195	Place2	Others	hilly or mountainous						310	0.059969	0.255599	<10	100
196	Place2	Farmer	hilly or mountainous						307	0.059258	0.160662	<10	100
197	Place2	Farmer	hilly or mountainous						279	0.059639	0.23717	<10	100
198	Place2	Farmer	hilly or mountainous						252	0.055323	0.484482	<10	100
199	Place2	Farmer	hilly or mountainous						154	0.057224	0.334677	<10	100
200	Place2	Farmer	hilly or mountainous						642	0.075854	0.081475	<10	<100
201	Place2	Farmer	hilly or mountainous						628	0.061451	0.107982	<10	<100
202	Place2	Farmer	hilly or mountainous						576	0.071976	0.078239	<10	<100
203	Place2	Farmer	hilly or mountainous						558	0.063571	0.083635	<10	<100
204	Place2	Retirees	hilly or mountainous						551	0.054844	0.15578	<10	<100
205	Place2	Others	hilly or mountainous						550	0.056373	0.056331	<10	<100
206	Place2	Farmer	hilly or mountainous						549	0.054038	0.120971	<10	<100
207	Place2	Others	hilly or mountainous						519	0.055075	0.088077	<10	<100
208	Place2	Farmer	hilly or mountainous						473	0.041243	0.067839	<10	<100
209	Place2	Farmer	hilly or mountainous						457	0.066914	0.107505	<10	<100
210	Place2	Farmer	hilly or mountainous						456	0.056638	0.071722	<10	<100
211	Place2	Retirees	hilly or mountainous						441	0.056535	0.068029	<10	<100
212	Place2	Household workers and unemployed	hilly or mountainous						401	0.149833	0.06603	<10	<100
213	Place2	Farmer	hilly or mountainous						380	0.054066	0.055841	<10	<100
214	Place2	Farmer	hilly or mountainous						376	0.056839	0.064111	<10	<100
215	Place2	Farmer	hilly or mountainous						373	0.05287	0.090688	<10	<100
216	Place2	Others	hilly or mountainous						361	0.05852	0.093231	<10	<100
217	Place2	Farmer	hilly or mountainous						344	0.066869	0.054053	<10	<100
218	Place2	Farmer	hilly or mountainous						297	0.062977	0.0533	<10	<100
219	Place2	Farmer	hilly or mountainous						296	0.057169	0.081422	<10	<100
220	Place2	Farmer	hilly or mountainous						292	0.053863	0.094579	<10	<100
221	Place2	Household workers and unemployed	hilly or mountainous						291	0.058687	0.054246	<10	<100
222	Place2	Farmer	hilly or mountainous						250	0.06051	0.106008	<10	<100
223	Place2	Household workers and unemployed	hilly or mountainous						239	0.107929	0.055881	<10	<100
224	Place2	Farmer	hilly or mountainous						234	0.10631	0.124077	<10	<100
225	Place2	Retirees	hilly or mountainous						232	0.079385	0.064568	<10	<100
226	Place2	Farmer	hilly or mountainous						204	0.061017	0.149908	<10	<100
227	Place2	Farmer	hilly or mountainous						197	0.056368	0.07745	<10	<100
228	Place2	Farmer	hilly or mountainous						196	0.056261	0.061044	<10	<100
229	Place2	Farmer	hilly or mountainous						184	0.056467	0.102729	<10	<100
230	Place2	Farmer	hilly or mountainous						177	0.054222	0.097792	<10	<100
231	Place2	Farmer	hilly or mountainous						169	0.05555	0.096189	<10	<100
232	Place2	Farmer	hilly or mountainous						162	0.048851	0.063025	<10	<100
233	Place2	Farmer	hilly or mountainous						120	0.058331	0.151577	<10	<100
234	Place2	Farmer	hilly or mountainous						118	0.052357	0.064678	<10	<100
235	Place2	Farmer	hilly or mountainous						113	0.048464	0.079484	<10	<100
236	Place2	Farmer	hilly or mountainous						109	0.058506	0.060868	<10	<100
237	Place2	Farmer	hilly or mountainous						107	0.053232	0.090448	<10	<100
238	Place2	Farmer	hilly or mountainous						106	0.054893	0.138247	<10	<100
239	Place2	Farmer	hilly or mountainous						92	0.073549	0.056088	<10	<100
240	Place2	Retirees	hilly or mountainous						34	0.069386	0.059376	<10	<100
241	Place2	Farmer	hilly or mountainous							0.057909	0.072048	<10	<100
242	Place2	Farmer							377	0.056776	0.796566	<10	100
243	Place2	Farmer							275	0.054827	0.077094	<10	<100
244	Place2	Farmer							269	0.050415	0.124623	<10	<100
245	Place2	Farmer							180	0.058423	0.152962	<10	<100
246	Place2	Farmer							138	0.053927	0.05293	<10	<100
